# Supplementary material for: Analysis of Bone Histomorphometry in Rat and Guinea Pig Animal Models Subject to Hypoxia
Source: Int J Mol Sci. 2022 Oct 22;23(21):12742. doi: 10.3390/ijms232112742 (PMC9655516; doi:10.3390/ijms232112742)
Supplement: Supplementary file 1 [file ijms-23-12742-s001.zip]

Archive with 1 entries (1 files):
- ijms-1971332-supplementary.pdf
